# Supplementary material for: SignalDetDDI: An SAS macro for detecting adverse drug-drug interactions in spontaneous reporting systems
Source: PLoS One. 2018 Nov 19;13(11):e0207487. doi: 10.1371/journal.pone.0207487 (PMC6242685; doi:10.1371/journal.pone.0207487)
Supplement: S1 Appendix — (ZIP) [file pone.0207487.s001.zip]

Archive with 3 entries (3 files):
- program code_R2/Data and Call part for SignalDetDDI_ver1.00.sas
- program code_R2/SignalDetDDI_ver1.00.sas
- program code_R2/Supplement macro for handling FEARS data files.sas
