# Supplementary material for: SignalDetDDI: An SAS macro for detecting adverse drug-drug interactions in spontaneous reporting systems
Source: PLoS One. 2018 Nov 19;13(11):e0207487. doi: 10.1371/journal.pone.0207487 (PMC6242685; doi:10.1371/journal.pone.0207487)
Supplement: S1 Appendix — (ZIP) [file pone.0207487.s001.zip › program code_R2/Data and Call part for SignalDetDDI_ver1.00.sas]

/*************************************************************************
  SAMPLE DATASETs are read in the SAS WORK.
**************************************************************************/

libname data "xxxxx" ; 
/* Please specify the folder name that the analysis datasets are stored. */

proc copy in=data out=work ;
   select aeds drugds ;
run ;


/*************************************************************************
  SAMPLE listds
**************************************************************************/

data listds ;
   length adr $100 d1 $100 d2 $100 ; 
   input adr $ d1 $ d2 $ ;
   cards ;
hypoglycaemia  sitagliptin   nateglinide  
hypoglycaemia  sitagliptin   repaglinide   
hypoglycaemia  sitagliptin   miglitol  
;
run ;


/*************************************************************************
    Please specify the names of ADR (adr) and two drugs (d1 and d2)
    and inplement the SignalDetDDI macro.

   adr: variable name of ADR
   d1 : variable name of Drug 1
   d2 : variable name of Drug 2
**************************************************************************/

%SignalDetDDI (
ae_inds   = aeds,      /* name of the SAS data set for AE */
drug_inds = drugds,    /* name of the SAS data set for drug */
list_inds = listds,    /* name of the ADR and Drugs 1 and 2 for signal detection */
id        = primaryid, /* name of the variable identifying each patient */
ae_name   = ae,        /* name of the AE variable */
drug_name = drug,      /* name of the drug variable */
drug_seq  = drug_seq   /* name of the sequence variable for drug */
) ;
