# Supplementary material for: SignalDetDDI: An SAS macro for detecting adverse drug-drug interactions in spontaneous reporting systems
Source: PLoS One. 2018 Nov 19;13(11):e0207487. doi: 10.1371/journal.pone.0207487 (PMC6242685; doi:10.1371/journal.pone.0207487)
Supplement: S1 Appendix — (ZIP) [file pone.0207487.s001.zip › program code_R2/SignalDetDDI_ver1.00.sas]

/*******************************************************************************************************
                        SignalDetDDI Macro
********************************************************************************************************

Macro name:     SignalDetDDI
Created by:     Masahiko Gosho

Created:        25 August, 2017
Revised:        01 November, 2017

Purpose:        This is a macro to calculate the criteria for detecting drug-drug
                interactions causing adverse drug reactions in spontaneous reporting 
                systems, proposed by Noren et al. (2008) and Gosho et al. (2017).

References:     Noren GN, Sundberg R, Bate A et al (2008) A statistical methodology for drug-drug interaction surveillance. Stat Med 27:3057-3070.
                Gosho M, Maruo, K, Tada K et al (2017) Utilization of chi-square statistics for screening adverse drug-drug interactions in spontaneous reporting systems. Euro J Clin Pharmacol 73:779-786.

********************************************************************************************************/


/*****************************************************************************
                            DataHandling macro
        This macro is to prepare advese event (AE) and drug variables from
        AE and drug data sets, respectively.
*****************************************************************************/

%macro DataHandling ( ) ;

data ae00 ;
   set &ae_inds ;
   aename = compress(compress(lowcase(&ae_name), ".")) ;
run ;
proc sort data = ae00 ;
   by &id aename ;
run ;

data drug00 ;
   set &drug_inds ;
   drugname = compress(compress(lowcase(&drug_name), ".")) ;
run ;
proc sort data = drug00 ;
   by &id drugname &drug_seq ;
run ;

%mend ;


/*****************************************************************************
                            SignalDS macro
        This macro is to count n000, n100, n010, n110, n001, n101, n011, and 
        n111 for an ADR when drug 1 and drug 2 are specified. These values
        are stored into the data set named ANADS.
*****************************************************************************/

%macro SignalDS (
drug1,      /* name of the first drug to evaluate the drug-drug interaction */
drug2,      /* name of the second drug to evaluate the drug-drug interaction */ 
ADR,        /* name of the adverse event to evaluate the drug-drug interaction */
) ;


/* drug data */
data drug01 ;
   set drug00 ;
   by &id drugname &drug_seq ;
   X = first.drugname ;
   if X = 1 ;
run ;
data drug02 ;
   set drug01 ;
   if drugname = "&drug1" or drugname = "&drug2" ;
run ;
proc transpose data = drug02 out = drug03 ;
   var drugname ;
   by &id ;
run ;
data drug04 ;
   set drug03 ;
   if COL1 = "&drug1" and COL2 = " " then do ; D1 = 1 ; D2= 0 ; end ;
   if COL1 = "&drug2" and COL2 = " " then do ; D1 = 0 ; D2= 1 ; end ;
   if COL1 = "&drug1" and COL2 = "&drug2" then do ; D1 = 1 ; D2= 1 ; end ;
   if COL1 = "&drug2" and COL2 = "&drug1" then do ; D1 = 1 ; D2= 1 ; end ;
   flag = 1 ;
run ;

proc sort data = drug00 out = drug05 nodupkey ;
   by &id ;
run ;
data drug06 ;
   merge drug05 (keep=&id) drug04 (keep=&id flag) ;
   by &id ;
   if flag ne 1 ;
run ;
data drug07 ;
   set drug06 ;
   D1 = 0 ;
   D2 = 0 ;
   keep &id D1 D2 ;
run ;
data drug10 ;
   set drug07 drug04 (keep=&id D1 D2) ;
run ;
proc sort data = drug10 ;
   by &id ;
run ;


/* ae data */
data ae01 ;
   set ae00 ;
   if aename = "&ADR" ;
   ADR = 1 ;
   flag = 1 ;
run ;
proc sort data = ae01 out = ae01 nodupkey ;
   by &id ;
run ;
proc sort data = ae00 out = ae02 nodupkey ;
   by &id ;
run ;
data ae03 ;
   merge ae02 (keep=&id) ae01 (keep=&id flag) ;
   by &id ;
   if flag ne 1 ;
run ;
data ae04 ;
   set ae03 ;
   ADR = 0 ;
run ;

data ae10 ;
   set ae01 ae04 (keep=&id ADR) ;
   keep &id ADR ;
run ;
proc sort data = ae10 ;
   by &id ;
run ;


/* combining drug and ae */
data A11 ;
   merge drug10 ae10 ;
   by &id ;
   if D1 = 0 and D2 = 0 then D = 0 ;
   if D1 = 1 and D2 = 0 then D = 1 ;
   if D1 = 0 and D2 = 1 then D = 2 ;
   if D1 = 1 and D2 = 1 then D = 3 ;
run ;


/* counting n000 to n111 */
ods listing close ;
proc freq data = A11 ;
   tables D * ADR / nopercent nocol ;
   ods output CrossTabFreqs = A20 ;
run ;
ods listing ;

data A21 ;
   set A20 ;
   if D ne . ;
   if ADR ne . ;
   if D = 0 and ADR = 0 then Var = "n000" ;
   if D = 1 and ADR = 0 then Var = "n100" ;
   if D = 2 and ADR = 0 then Var = "n010" ;
   if D = 3 and ADR = 0 then Var = "n110" ;
   if D = 0 and ADR = 1 then Var = "n001" ;
   if D = 1 and ADR = 1 then Var = "n101" ;
   if D = 2 and ADR = 1 then Var = "n011" ;
   if D = 3 and ADR = 1 then Var = "n111" ;
run ;
proc transpose data = A21 out = A22 ;
   var Frequency ;
   id Var ;
run ;
data A23 ;
   n000 = 0 ;
   n001 = 0 ;
   n100 = 0 ;
   n101 = 0 ;
   n010 = 0 ;
   n011 = 0 ;
   n110 = 0 ;
   n111 = 0 ;
run ;
data A24 ;
   merge A23 A22 ;
run ;

/* storing n000 to n111 */
data DS&calno ;
   length ADR $100 drug1 $100 drug2 $100 ;
   set A24 ;
   ADR="&ADR" ;
   Drug1 = "&drug1" ;
   Drug2 = "&drug2" ;
   drop _NAME_ _LABEL_ ;
run ;


%mend ;


/*****************************************************************************
                                ResultDs macro
        This macro is to calculate the criteria values proposed by 
        Noren et al. (2008) and Gosho et al. (2017) for detecting drug-drug 
        interaction after the inplementation of the SignalDS macro.
*****************************************************************************/

%macro Signal (
calno_f,    /* the first number for signal detection analysis */
calno_l     /* the last number for signal detection analysis */
) ;

data anads ;
   set DS&calno_f - DS&calno_l ;
   if n111=. then n111=0 ;
   if n110=. then n110=0 ;
   id = _N_ ;
run ;

data A00 ;
   set anads ;

   alpha = 0.5 ;
   n00 = n001+n000 ;
   n10 = n101+n100 ;
   n01 = n011+n010 ;
   n11 = n111+n110 ;
   f00 = n001/n00 ;
   f10 = n101/n10 ;
   f01 = n011/n01 ;
   f11 = n111/n11 ;

   mf10 = max(f00/(1-f00), f10/(1-f10)) ;
   mf01 = max(f00/(1-f00), f01/(1-f01)) ;
   g11 = 1 - (mf10+mf01-f00/(1-f00)+1)**(-1) ; 
   if f10<f00 then g11=max(f00,f01) ;
   if f01<f00 then g11=max(f00,f10) ;
   E111 = g11*n11 ;


/* Noren's method (Frequentist) */
   Omega     = log2( (n111+alpha)/(E111+alpha) ) ;
   SEOmega0  = sqrt((n111*log(2)**2)**(-1)) ;
   Omega_low = Omega - probit(0.975)*SEOmega0 ;
   if Omega_low>0 then Signal_Omega = "Y" ;
   else Signal_Omega = "N" ;


/* Gosho's method */
   Chi1 = ((n111-E111)-0.5)/sqrt(E111) ; 
   if Chi1>2  then Signal_C1 = "Y" ; 
   else Signal_C1 = "N" ;
run ;


/* Noren's method (Bayesian) */
ods graphics off ;
ods listing close ;
proc mcmc data=A00 nmc=2000 outpost=A11 seed=2017 ;
   parm mu 1 ;
   prior mu ~ gamma(0.5, is=0.5) ;
   model n111 ~ poisson(mu * E111) ;
   by id ;
run ;
data A12 ;
   set A11 ;
   OmegaB = log2(mu) ;
run ;
proc univariate data=A12 ;
   var OmegaB ;
   by id ;
   output out=A13 pctlpts=2.5 pctlpre=nquantile ;
run ;
ods listing ;
data A14 ;
   set A13 ;
   OmegaB_low = nquantile2_5 ;
   if OmegaB_low > 0 then Signal_B = "Y" ;
   else Signal_B = "N" ;
   keep OmegaB_low Signal_B id ;
run ;


data result ;
   length ADR $100 Drug1 $100 Drug2 $100 
          n000 8 n001 8 n100 8 n101 8 n010 8 n011 8 n110 8 n111 8 E111_r $8
          Omega025F $8 Omega025B $8 Chi $8 
          Signal_Omega $4 Signal_B $4 Signal_C1 $4 Warning $256 ;

   merge A00 A14 ;

   Omega025F = compress(put(round(Omega_low,0.01), 8.2)) ;
   Omega025B = compress(put(round(OmegaB_low,0.01), 8.2)) ;
   Chi       = compress(put(round(Chi1,0.01), 8.2)) ;
   E111_r    = compress(put(round(E111,0.01), 8.2)) ;

   n_1 = n001+n101+n011+n111 ;
   n10 = n101+n100+n111+n110 ;
   n01 = n011+n010+n111+n110 ;

   if n111 = 0 then do ;
      Omega025F = "NC" ;
      Omega025B = "NC" ;
      Chi       = "NC" ;
      Warning = "n111 = 0" ;
   end ;

   if n_1 = 0 then do ;
      Omega025F = "NC" ;
      Omega025B = "NC" ;
      Chi       = "NC" ;
      Warning = "The ADR was not recorded." ;
   end ;

   if n10 = 0 or n01 = 0 then do ;
      Omega025F = "NC" ;
      Omega025B = "NC" ;
      Chi       = "NC" ;
      Warning = "The Drug1/Drug2 was not recorded." ;
   end ;

   if n_1 = 0 and (n10 = 0 or n01 = 0) then do ;
      Omega025F = "NC" ;
      Omega025B = "NC" ;
      Chi       = "NC" ;
      Warning = "The ADR and Drug1/Drug2 were not recorded." ;
   end ;

   label Signal_Omega = "Signal by Omega025F?" ;
   label Signal_B     = "Signal by Omega025B?" ;
   label Signal_C1    = "Signal by Chi?" ;
   lable E111_r = "E111" ;

   keep Drug1 Drug2 ADR n000 n001 n100 n101 n010 n011 n110 n111 E111_r 
   Omega025F Omega025B Chi 
   Signal_Omega Signal_B Signal_C1 Warning ;
run ;

title "Signal detection of drug-drug interaction" ;
footnote "NC: not calculated. N: no; Y: yes." ;
proc print data = result noobs label ; 
run ;
footnote ;
title ;

proc datasets nolist ;
   delete A00-A29 ;
run ;
quit ;
%mend ;


/*---------------------------------------------------------------------------*/
/*                              Implementation part                          */
/*---------------------------------------------------------------------------*/
options nocenter nodate nonumber nosource nonotes ;
ods results off ;
%global id ;
%global drug_seq ;


%macro SignalDetDDI (
ae_inds,    
drug_inds,  
list_inds,
id,         
ae_name,    
drug_name,  
drug_seq  
) ;


/*******************************************************
    Check the input parameters
*******************************************************/

%if %sysfunc(exist(work.&ae_inds))=0   %then %goto ERROR01 ;
%if %sysfunc(exist(work.&drug_inds))=0 %then %goto ERROR01 ;
%if &ae_inds   = %str() %then %goto ERROR01 ;
%if &drug_inds = %str() %then %goto ERROR01 ;
%if &id        = %str() %then %goto ERROR02 ;
%if &ae_name   = %str() %then %goto ERROR03 ;
%if &drug_name = %str() %then %goto ERROR04 ;
%if &drug_seq  = %str() %then %goto ERROR05 ;
%if &list_inds = %str() %then %goto ERROR06 ;
%if %sysfunc(exist(work.&list_inds))=0      %then %goto ERROR06 ;

data A90 ;
   do _i = 1 to 1 ;
      output ; end ;
run ;

data _null_ ;
   drop _: ;
   set A90 ;
   set &ae_inds ;
   if vnamex("&ae_name") = " " then do ;
      call symput('c1',0) ;
   end ;
   else do ; 
      call symput('c1',1) ;
   end ;
run ;

data _null_ ;
   drop _: ;
   set A90 ;
   set &drug_inds ;
   if vnamex("&drug_name") = " " then do ;
      call symput('c2',0) ;
   end ;
   else do ; 
      call symput('c2',1) ;
   end ;
run ;

data _null_ ;
   drop _: ;
   set A90 ;
   set &drug_inds ;
   if vnamex("&drug_seq") = " " then do ;
      call symput('c3',0) ;
   end ;
   else do ; 
      call symput('c3',1) ;
   end ;
run ;

data _null_ ;
   drop _: ;
   set A90 ;
   set &ae_inds ;
   if vnamex("&id") = " " then do ;
      call symput('c4',0) ;
   end ;
   else do ; 
      call symput('c4',1) ;
   end ;
run ;
data _null_ ;
   drop _: ;
   set A90 ;
   set &drug_inds ;
   if vnamex("&id") = " " then do ;
      call symput('c5',0) ;
   end ;
   else do ; 
      call symput('c5',1) ;
   end ;
run ;

%if &c1 = 0 %then %goto ERROR03 ;
%if &c2 = 0 %then %goto ERROR04 ;
%if &c3 = 0 %then %goto ERROR05 ;
%if &c4 = 0 %then %goto ERROR02 ;
%if &c5 = 0 %then %goto ERROR02 ;

data _null_ ;
   set &list_inds ;
   if adr = " " then do ;
      call symput('c6',0) ;
   end ;
   else do ; 
      call symput('c6',1) ;
   end ;
   if d1 = " " or d2 = " " then do ;
      call symput('c7',0) ;
   end ;
   else do ; 
      call symput('c7',1) ;
   end ;
run ;
%if &c6 = 0 %then %goto ERROR06 ;
%if &c7 = 0 %then %goto ERROR06 ;


/*******************************************************
    Inplement the DataHandling macro for generating
    analysis dataset
*******************************************************/
%DataHandling ( ) ;


/*******************************************************
    Inplement the SignalDS macro using "List_inds", which
    includes the name of drugs and ADR.
*******************************************************/
data _null_ ;
   set &list_inds nobs = cnt ;
   call symput("cnt",left(cnt)) ;
   stop ;
run ;
data list ; 
   set &list_inds ;
   cno = _N_ ;
run ;

%do calno = 1 %to &cnt ;

   data _null_ ;
	  set list ;
	  if cno = &calno ;
	  call symput("adr", compress(left(adr))) ;
	  call symput("drug1", compress(left(d1))) ;
	  call symput("drug2", compress(left(d2))) ;
   run ;

   %SignalDS (&drug1, &drug2, &adr) ;

%end ;


/*******************************************************
    Inplement Signal macro to calculate the criteria
    for detecting a drug-drug interaction
*******************************************************/
%Signal (1, &cnt) ;


/*******************************************************
    Delete datasets
*******************************************************/
proc datasets nolist ;
   delete drug00-drug10 ae00-ae10 A11-A99 ds1-ds9999 ;
run ;
quit ;


%goto Exit ;


%ERROR01:
   %put Error: The dataset (ae_inds or drug_inds) is invalid. ;
   %goto Exit ;
%ERROR02:
   %put Error: The identical variable (id) is invalid. ;
   %goto Exit ;
%ERROR03:
   %put Error: The variable of AE (ae_name) is invalid. ;
   %goto Exit ;
%ERROR04:
   %put Error: The variable of DRUG (drug_name) is invalid. ;
   %goto Exit ;
%ERROR05:
   %put Error: The sequence variable (drug_seq) is invalid. ;
   %goto Exit ;
%ERROR06:
   %put Error: The analysis list (list_inds) is invalid. ;
   %goto Exit ;

%Exit:

%mend SignalDetDDI ;
