# Supplementary material for: SignalDetDDI: An SAS macro for detecting adverse drug-drug interactions in spontaneous reporting systems
Source: PLoS One. 2018 Nov 19;13(11):e0207487. doi: 10.1371/journal.pone.0207487 (PMC6242685; doi:10.1371/journal.pone.0207487)
Supplement: S1 Appendix — (ZIP) [file pone.0207487.s001.zip › program code_R2/Supplement macro for handling FEARS data files.sas]

/**********************************************************************************************************************

                            Convert_faers macro

  This macro is to prepare the SAS datasets by the indicated time ranges. 
  The macro converts the FAERS raw data files after the 2012 Q4 version posted on the FDA website to the SAS datasets. 
  The raw data files can be downloaded from
  http://www.fda.gov/Drugs/GuidanceComplianceRegulatoryInformation/Surveillance/AdverseDrugEffects/ucm082193.htm

**********************************************************************************************************************/


%macro Convert_faers(period=) ;


filename drug "&path.\faers_ascii_20&period.\ascii\DRUG&period..txt" ;
data drug_&period. ;
   infile drug dlm='$' dsd missover firstobs=2 ;
   length primaryid $ 100 caseid $ 100 drug_seq 8 role_cod $ 100
          drug $ 100 prod_ai $ 100 val_vbm $ 100 route $ 100
          dose_vbm $ 100 cum_dose_chr $ 100 cum_dose_unit $ 100 
          dechal $ 100 rechal $ 100 lot_num $ 100 exp_dt $ 100 nda_num $ 100
          dose_amt $ 100 dose_unit $ 100 dose_form $ 100 dose_freq $ 100 db $ 5 ;
   input primaryid caseid drug_seq role_cod
         drug prod_ai val_vbm route 
         dose_vbm cum_dose_chr cum_dose_unit
         dechal rechal lot_num exp_dt nda_num
         dose_amt dose_unit dose_form dose_freq ;

   period = "&period." ;
   db     = "FAERS" ;

   keep primaryid caseid drug drug_seq period db ;
run ;


filename ae "&path.\faers_ascii_20&period.\ascii\REAC&period..txt" ;
data ae_&period. ;
   infile ae dlm='$' dsd missover firstobs=2 ;
   length primaryid $ 100 caseid $ 100 ae $ 100 drug_rec_act $ 100 db $ 5 ;
   input primaryid caseid ae drug_rec_act ;

   period = "&period." ;
   db     = "FAERS" ;

   keep primaryid caseid ae period db ;
run ;

proc sort data = ae_&period. ;
   by primaryid ;
run ;

data ae_&period. ;
   set ae_&period. ;
   by primaryid ;
   if first.primaryid then ae_seq = 1 ;
   else ae_seq + 1 ;
run ;

%mend ;


/****************************************************************************************************************

                            Set_DS macro

  This macro is to prepare the SAS datasets (drugds and aeds) for the implementation of the SignalDetDDI macro.
  The macro combines the datasets derived from the Covert_faers macro. 

****************************************************************************************************************/

%macro Set_DS() ;

data drug ;
   set drug_: ;
run ; 
data out.drugds ;
	set drug(drop = caseid db period) ;
run ;

data ae ;
   set ae_: ;
run ;
data out.aeds ;
	set ae(drop = caseid db period) ;
run ;

%mend ;


/****************************************************************************************************************

                            Convert_csv macro

  This macro is to extract the brand (trade) names and general name of the target drugs from a CSV file. 

  User should speficy the CSV file storing the brand names and general name and store the file in a folder. 
  The CSV file for the target drug can be prepared using the RxNav system based on RxNorm 
  (https://mor.nlm.nih.gov/RxNav/).

****************************************************************************************************************/

%macro Convert_csv(csvname) ;

proc import datafile = "&path.\&csvname..csv" out = DS00_&num. dbms = csv replace ;
	getnames = no ;
	datarow = 4 ;
run ;

data _null_ ;
	set DS00_&num. ;
	where var1 = "IN" ;
	var3_ = compress(lowcase(var3) , ".") ;
	call symputx("indrug&num" , var3_ , 'gplace') ;
run ;	

data DS01_&num. ;
	set DS00_&num. ;
	where var1 = "BN" or var1 = "IN" ;
	var3_ = compress(lowcase(var3) , ".") ;
run ;

proc contents data = DS01_&num. out = contout_&num. noprint ;
run;

data _null_ ;
	set contout_&num. ;
	where NAME = "var3_" ;
	call symputx("obsn&num." , NOBS , 'gplace') ;
run ;

proc transpose data = DS01_&num. out = DS02_&num. ;
	var var3_ ;
run ;

data DS03_&num. ;
	set DS02_&num. ;
	rename col1 - col&&obsn&num = col&num._1 - col&num._&&obsn&num ;
run ;

data DS04_&num. ;
	set DS03_&num. ;
	drop _NAME_ ;
run ;

proc datasets nolist ;
	delete DS00_&num. DS01_&num. DS02_&num. DS03_&num. contout_&num. ;
run ;
quit ;

%let num = %eval(&num. + 1) ;

%mend ;


/****************************************************************************************************************

                            Convert_name macro

  This is an example macro that replaces the brand (trade) name(s) of a target drug with 
  the general name in the SAS dataset (drugds) for the implementation of the SignalDetDDI macro. 

****************************************************************************************************************/


%macro Convert_name() ;

data drug_ana ;

   /* 4 variables should be specified because 4 drugs (sitagliptin, nateglinide, repaglinide, and miglitol)
      are evaluated in this example. Trade names of the relavant drugs should be converted to the general name 
      by using the Convert_csv macro. */

   set out.drugds ;
   drug2 = compress(lowcase(drug), ".") ;
run;

data drug_ana ;
	set drug_ana ;
	do i = 1 to DS05OBS ;
  set DS05 nobs = DS05OBS point = i ;
  output ;
 end ;
run ;

%do i = 1 %to &num-1 ;
data drug_ana ;
  length drug0&i. $100 ; 
	set drug_ana ;
		array drug_ar{*} $ col&i._1 - col&i._&&obsn&i ;
		do j  = 1 to dim(drug_ar) ;
			if drug2 = drug_ar{j} then do ;
				drug0&i. = "&&indrug&i" ;
				leave ;
			end ;
			else drug0&i. = "" ;
		end ;
	drop j ;
run ;
%end ;

data drug_ana ;
	set drug_ana ;
  select ;
  when (drug01="" and drug02="" and drug03="" and drug04="") drug00=drug2 ;
  otherwise drug00="" ;
  end ;
	drop drug drug2 col: ;
run ;


data drug001 ;
	set drug_ana(drop=drug02 drug03 drug04 drug00) ;
	if drug01 ne "" ;
	rename drug01=drug ;
run ;

data drug002 ;
	set drug_ana(drop=drug01 drug03 drug04 drug00) ;
	if drug02 ne "" ;
	rename drug02=drug ;
run ;

data drug003 ;
	set drug_ana(drop=drug01 drug02 drug04 drug00) ;
	if drug03 ne "" ;
	rename drug03=drug ;
run ;

data drug004 ;
	set drug_ana(drop=drug01 drug02 drug03 drug00) ;
	if drug04 ne "" ;
	rename drug04=drug ;
run ;

data drug000 ;
	set drug_ana(drop=drug01 drug02 drug03 drug04) ;
	if drug00 ne "" ;
	rename drug00=drug ;
run ;

data out.drugds ;
	set drug001 drug002 drug003 drug004 drug000 ;
run ;
proc sort data = out.drugds ;
   by primaryid drug_seq ;
run ;

%mend ;

*eof ;


/****************************************************************************************************************

                            Implementation part

****************************************************************************************************************/

/*%let path = %str(xxxxx) ;*/
/* 
   Please specify the path of the folder storing the FAERS raw data files dowloaded from FDA's website. 
   For example, the folder contains the subfolders "faers_ascii_2017q1", "faers_ascii_2017q2", 
   "faers_ascii_2017q3", and "faers_ascii_2017q4". 
*/


libname out "&path" ;
/* The SAS datasets generated are stored in "out" folder. */


%let num = 1 ;
/* 
  In this example, 4 drugs (sitagliptin, nateglinide, repaglinide, and miglitol) are analyzed. 
  The following 4 csv files can be directly generated by using the RxNav (https://mor.nlm.nih.gov/RxNav/). 
  For example, the above folder contains RxNav_274332_table.csv, RxNav_593411_table.csv, RxNav_30009_table.csv, 
  and RxNav_73044_table.csv that are generated by using the RxNav.
*/
%Convert_csv(RxNav_274332_table) ; /* for sitagliptin */
%Convert_csv(RxNav_593411_table) ; /* for nateglinide */
%Convert_csv(RxNav_30009_table) ;  /* for repaglinide */
%Convert_csv(RxNav_73044_table) ;  /* for miglitol */


data DS05 ;
	merge DS04_: ;
run ;

/* The aeds and drugds are generated from the FAERS data files from 2017 Q1 to Q4. */
%Convert_faers(period=17q1) ;
%Convert_faers(period=17q2) ;
%Convert_faers(period=17q3) ;
%Convert_faers(period=17q4) ;

%Set_DS ;
%Convert_name ;
